# Supplementary material for: Quantile granger causality between clean energy and tourism stock indices: Evidence from regional markets
Source: PLoS One. 2025 Jun 23;20(6):e0326256. doi: 10.1371/journal.pone.0326256 (PMC12184921; doi:10.1371/journal.pone.0326256)
Supplement: S1 Data — (XLSX) [file pone.0326256.s001.xlsx]

## Sheet: data
	LWILDER	LFTXIN	LDJUSTT	LSTOXXR	LAXHRKD
2010-01-01	4.62146	9.13379	5.76848	4.69775	8.24741
2010-02-01	4.68982	9.18972	5.82097	4.7032	8.26085
2010-03-01	4.68404	9.25405	5.91077	4.79505	8.29082
2010-04-01	4.57269	9.16429	5.97676	4.82543	8.28604
2010-05-01	4.60081	8.987	5.90427	4.76346	8.22977
2010-06-01	4.63639	8.91571	5.81762	4.73874	8.19121
2010-07-01	4.52014	9.05416	5.90806	4.78332	8.23248
2010-08-01	4.47198	9.04128	5.89131	4.75703	8.23585
2010-09-01	4.50949	9.07711	5.99339	4.78857	8.27588
2010-10-01	4.49814	9.21614	6.08156	4.8362	8.29754
2010-11-01	4.62282	9.08825	6.10856	4.8626	8.2649
2010-12-01	4.62004	9.08953	6.1124	4.89679	8.28798
2011-01-01	4.64627	9.03195	6.09398	4.88121	8.2769
2011-02-01	4.68827	9.06234	6.11062	4.868	8.30333
2011-03-01	4.70318	9.04593	6.11691	4.81543	8.28471
2011-04-01	4.64911	9.07394	6.1435	4.8423	8.28077
2011-05-01	4.64142	9.09779	7.00955	4.8471	8.29756
2011-06-01	4.57636	9.09597	6.91837	4.82165	8.28375
2011-07-01	4.49135	9.08998	6.91629	4.78005	8.26171
2011-08-01	4.46731	9.08973	6.98932	4.68018	8.20923
2011-09-01	4.27455	9.08673	6.90511	4.64727	8.15323
2011-10-01	4.15873	9.0839	6.95007	4.71205	8.20575
2011-11-01	4.06915	9.07961	7.00492	4.70438	8.1884
2011-12-01	4.04164	9.07492	6.81738	4.72641	8.17928
2012-01-01	3.97386	9.07427	6.80621	4.77187	8.20813
2012-02-01	4.05731	9.07039	6.77597	4.7909	8.25599
2012-03-01	4.12107	9.07025	6.76437	4.83644	8.28473
2012-04-01	4.05287	9.06505	6.72777	4.83604	8.32332
2012-05-01	3.96562	9.06431	6.72424	4.80263	8.2915
2012-06-01	3.83907	9.05604	6.72407	4.84245	8.29851
2012-07-01	3.78959	9.05576	6.70718	4.89253	8.32545
2012-08-01	3.77486	9.05483	6.69761	4.89694	8.32656
2012-09-01	3.77605	9.05438	6.66815	4.90698	8.3094
2012-10-01	3.78859	9.05281	6.66599	4.91456	8.33639
2012-11-01	3.7308	9.05108	6.66412	4.96347	8.37448
2012-12-01	3.65968	9.03445	6.6512	4.98887	8.39865
2013-01-01	3.73024	9.03438	6.6444	5.02368	8.47245
2013-02-01	3.81293	9.03414	6.63895	5.05605	8.50481
2013-03-01	3.84596	9.02157	6.63029	5.0879	8.5064
2013-04-01	3.82821	9.0207	6.62927	5.07361	8.56628
2013-05-01	3.81631	9.00742	6.62672	5.11072	8.54476
2013-06-01	3.98417	9.00212	6.61422	5.10054	8.53223
2013-07-01	4.00383	9.00115	6.61238	5.13856	8.559
2013-08-01	4.08872	9.00085	6.61158	5.10552	8.60562
2013-09-01	4.06952	8.99854	6.60333	5.12569	8.62906
2013-10-01	4.1335	8.99821	6.5966	5.15572	8.66867
2013-11-01	4.22197	8.99748	6.59635	5.19257	8.65502
2013-12-01	4.21184	8.99684	6.58561	5.235	8.6663
2014-01-01	4.16866	8.99633	6.57769	5.23511	8.6447
2014-02-01	4.24369	8.9931	6.57443	5.30579	8.70677
2014-03-01	4.26942	8.98458	6.56799	5.27776	8.70247
2014-04-01	4.35453	8.98435	6.56037	5.26853	8.7134
2014-05-01	4.26383	8.97846	6.55962	5.31168	8.71732
2014-06-01	4.18119	8.97813	6.55923	5.29084	8.70553
2014-07-01	4.23791	8.97239	6.54763	5.25337	8.73511
2014-08-01	4.22916	8.96655	6.54621	5.26688	8.74495
2014-09-01	4.23157	8.96071	6.54591	5.28938	8.70436
2014-10-01	4.24765	8.94274	6.54469	5.29356	8.76261
2014-11-01	4.09873	8.93861	6.5427	5.36644	8.73822
2014-12-01	4.08701	8.92687	6.54266	5.40277	8.71419
2015-01-01	4.00535	8.90743	6.5374	5.48051	8.78154
2015-02-01	3.95617	8.90509	6.53595	5.5127	8.85923
2015-03-01	4.03115	8.8476	6.5326	5.5497	8.84673
2015-04-01	4.06348	8.84156	6.52973	5.52557	8.84116
2015-05-01	4.10793	8.8373	6.52945	5.55733	8.85999
2015-06-01	4.08715	8.81447	6.52237	5.51181	8.74254
2015-07-01	4.07924	8.79495	6.51473	5.53832	8.82374
2015-08-01	3.96306	9.70932	6.50673	5.48985	8.76745
2015-09-01	3.85602	9.67588	6.499	5.49586	8.74768
2015-10-01	3.80572	9.67445	6.48357	5.55918	8.81591
2015-11-01	3.84987	9.64593	6.47854	5.57326	8.80781
2015-12-01	3.80221	9.60706	6.47643	5.58139	8.8682
2016-01-01	3.86321	9.59822	6.47369	5.50305	8.85065
2016-02-01	3.73811	9.57232	6.46339	5.52446	8.81643
2016-03-01	3.6903	9.57218	6.45962	5.49051	8.85093
2016-04-01	3.75429	9.52528	6.45937	5.45728	8.83924
2016-05-01	3.75077	9.5246	6.45644	5.50979	8.89952
2016-06-01	3.68574	9.52445	6.45074	5.36719	8.89596
2016-07-01	3.67302	9.51811	6.41792	5.4246	8.97981
2016-08-01	3.7074	9.49707	6.40817	5.42847	8.96413
2016-09-01	3.70177	9.4899	6.40706	5.41881	8.96595
2016-10-01	3.67731	9.48956	6.40331	5.38761	8.91119
2016-11-01	3.6792	9.47671	6.3858	5.41035	8.92222
2016-12-01	3.63778	9.47353	6.37554	5.46404	8.94154
2017-01-01	3.6625	9.46818	6.34344	5.44333	8.89761
2017-02-01	3.67305	9.46663	6.33919	5.48571	8.90781
2017-03-01	3.70231	9.45882	6.33647	5.50456	8.96252
2017-04-01	3.70635	9.45687	6.3231	5.55953	8.99765
2017-05-01	3.74919	9.43344	6.31433	5.58571	9.01661
2017-06-01	3.75563	9.43073	6.3142	5.55288	9.01726
2017-07-01	3.83058	9.42414	6.3045	5.51496	8.99305
2017-08-01	3.81347	9.40846	6.2592	5.49709	8.98848
2017-09-01	3.86728	9.40107	6.24471	5.51866	8.98473
2017-10-01	3.91668	9.39676	6.2408	5.56609	9.05533
2017-11-01	3.95069	9.39528	6.17057	5.54228	9.04845
2017-12-01	3.96231	9.39371	6.12624	5.58789	9.09094
2018-01-01	3.97904	9.38768	6.45529	5.5761	9.07799
2018-02-01	3.92513	9.38239	6.40094	5.5636	9.05525
2018-03-01	3.95643	9.38116	6.38275	5.50967	9.025
2018-04-01	3.95846	9.37533	6.3807	5.54111	9.05522
2018-05-01	3.99574	9.37466	6.37499	5.58007	9.11248
2018-06-01	3.96489	9.36781	6.37026	5.54217	9.13819
2018-07-01	3.96655	9.35366	6.3699	5.55187	9.16311
2018-08-01	3.97493	9.34809	6.35359	5.53556	9.17051
2018-09-01	3.96458	9.33757	6.3505	5.53189	9.11826
2018-10-01	3.88766	9.33618	6.33928	5.44669	9.04508
2018-11-01	3.89838	9.32986	6.33902	5.46052	8.98457
2018-12-01	3.84356	9.30607	6.32527	5.41071	8.94275
2019-01-01	3.89969	9.29974	6.32221	5.46616	9.02117
2019-02-01	4.02344	9.27477	6.31467	5.47738	9.04052
2019-03-01	4.03688	9.25785	6.31467	5.46209	9.02502
2019-04-01	4.06851	9.25711	6.31206	5.48189	9.07804
2019-05-01	4.05624	9.24853	6.30724	5.40977	9.09485
2019-06-01	4.09066	9.24226	6.30469	5.42948	9.10611
2019-07-01	4.13811	9.23348	6.29996	5.46218	9.11409
2019-08-01	4.11293	9.23315	6.2999	5.4531	9.09719
2019-09-01	4.12928	9.21945	6.2909	5.49659	9.12486
2019-10-01	4.09598	9.21655	6.28724	5.52573	9.14448
2019-11-01	4.14394	9.21639	6.28723	5.55304	9.17842
2019-12-01	4.20848	9.21481	6.28131	5.58101	9.14758
2020-01-01	4.3252	8.71423	6.27967	5.52246	9.16908
2020-02-01	4.41912	8.70977	6.27848	5.38596	9.06573
2020-03-01	4.12781	8.67907	6.27756	5.04162	8.63471
2020-04-01	4.09137	8.6755	6.2718	5.15721	8.84136
2020-05-01	4.22021	8.65766	6.26705	5.15329	8.86751
2020-06-01	4.37563	8.65701	6.26298	5.09883	8.85597
2020-07-01	4.56753	8.64574	6.26145	5.07411	8.85542
2020-08-01	4.71403	8.64233	6.25321	5.21287	8.98106
2020-09-01	4.76497	8.61859	6.2417	5.1602	8.9888
2020-10-01	4.93843	8.60344	6.23394	5.18021	8.96502
2020-11-01	5.11294	8.60059	6.22758	5.34996	9.09213
2020-12-01	5.29401	8.59297	6.15998	5.41294	9.07335
2021-01-01	5.54093	8.58467	6.1549	5.37259	9.0892
2021-02-01	5.52823	8.57231	6.11286	5.51793	9.12784
2021-03-01	5.33273	8.54992	6.10081	5.58425	9.18768
2021-04-01	5.24172	8.50852	6.04813	5.62809	9.23645
2021-05-01	5.10604	8.47826	6.02141	5.58729	9.28227
2021-06-01	5.21501	8.71423	5.97141	5.5369	9.3072
2021-07-01	5.16674	8.68349	5.96886	5.53789	9.26589
2021-08-01	5.11934	8.60838	5.84015	5.53934	9.35234
2021-09-01	5.1074	8.57572	5.82641	5.56544	9.39991
2021-10-01	5.11671	8.57291	5.7956	5.56494	9.37717
2021-11-01	5.23883	8.53808	5.78475	5.33388	9.33254
2021-12-01	5.04602	8.73158	5.71798	5.44885	9.32271
2022-01-01	4.85147	8.75472	5.68968	5.4396	9.24056
2022-02-01	4.76692	8.75038	5.67744	5.41499	9.18895
2022-03-01	4.85843	8.67894	5.66442	5.33638	9.22728
2022-04-01	4.78907	8.78068	5.63282	5.32846	9.18453
2022-05-01	4.64319	8.73826	5.6109	5.31959	9.15552
2022-06-01	4.63913	8.70598	5.57496	5.15894	9.1379
2022-07-01	4.63092	8.76806	5.75454	5.22822	9.17504
2022-08-01	4.81389	8.85876	5.69208	5.22865	9.16389
2022-09-01	4.72542	8.78873	5.63247	5.14511	9.06348
2022-10-01	4.55467	8.92195	5.58109	5.29627	9.16151
2022-11-01	4.55705	8.97092	5.47671	5.34673	9.15705
2022-12-01	4.45848	8.97717	5.46806	5.28569	9.06565
2023-01-01	4.50613	8.95937	5.45703	5.42394	9.16045
2023-02-01	4.52626	9.07394	5.43821	5.44764	9.16567
2023-03-01	4.40628	9.04593	5.43656	5.46743	9.16769
2023-04-01	4.34495	9.06234	5.43621	5.50671	9.18593
2023-05-01	4.31157	9.03195	5.39839	5.5106	9.15654
2023-06-01	4.39688	9.08953	5.37791	5.51797	9.16567
2023-07-01	4.48128	9.08825	5.3462	5.51428	9.2058
2023-08-01	4.34907	9.21614	5.31419	5.4534	9.20724
2023-09-01	4.25842	9.07711	5.293	5.3929	9.15434
2023-10-01	4.06217	9.04128	5.27959	5.32972	9.10113
2023-11-01	3.9991	9.05416	5.25222	5.37477	9.14295
2023-12-01	4.0901	8.91571	5.23761	5.48189	9.16741
